# Supplementary material for: Novel lncRNAs Co-Expression Networks Identifies LINC00504 with Oncogenic Role in Luminal A Breast Cancer Cells
Source: Int J Mol Sci. 2021 Feb 28;22(5):2420. doi: 10.3390/ijms22052420 (PMC7957645; doi:10.3390/ijms22052420)
Supplement: Supplementary file 1 [file ijms-22-02420-s001.zip]

Archive with 4 entries (3 files):
- Co-expression Pipeline.R
- __MACOSX/
- __MACOSX/._Co-expression Pipeline.R
- Sup Material.zip
